# Supplementary material for: Insertion in the N-Terminal Domain of the SARS-CoV-2 Spike Glycoprotein Affects Antibody Recognition and Phenotypic Properties
Source: Viruses. 2026 Feb 24;18(3):277. doi: 10.3390/v18030277 (PMC13030607; doi:10.3390/v18030277)
Supplement: Supplementary file 1 [file viruses-18-00277-s001.zip]

Archive with 1 entries (1 files):
- viruses-4094233-supplementary.pdf
